# Supplementary material for: Exploring Roles of the Polysaccharide Capsule in Pathogenesis of Hypervirulent Acinetobacter baumannii Clinical Isolate Lac-4
Source: Antibiotics (Basel). 2023 Dec 20;13(1):10. doi: 10.3390/antibiotics13010010 (PMC10812722; doi:10.3390/antibiotics13010010)
Supplement: Supplementary file 1 [file antibiotics-13-00010-s001.zip]

Archive with 1 entries (1 files):
- antibiotics-2769904-supplementary.pdf
